# Supplementary material for: Multi-Omics Analysis of Survival-Related Splicing Factors and Identifies CRNKL1 as a Therapeutic Target in Esophageal Cancer
Source: Genes (Basel). 2025 Mar 27;16(4):379. doi: 10.3390/genes16040379 (PMC12027253; doi:10.3390/genes16040379)
Supplement: Supplementary file 1 [file genes-16-00379-s001.zip › Supplementary Table S1 Drug resistance data for survival-related splicing factors..xlsx]

## Sheet: CRNKL1
drug	p_value
Oxaliplatin	0.000555539
Vinblastine	0.982865
PLX-4720	0.0048165
Cytarabine	0.102309
Docetaxel	0.103221
Methotrexate	0.514748
Tretinoin	0.8
Gefitinib	0.474458
Navitoclax	0.590468
Vorinostat	0.122185
Nilotinib	0.0574682
Refametinib	0.442808
Temsirolimus	0.143423
Olaparib	0.909223
Veliparib	0.302615
Bosutinib	0.0893346
Lenalidomide	0.883447
Axitinib	0.28738
AZD7762	0.149706
GW441756	0.613231
Lestaurtinib	0.351399
SB216763	0.125948
Tanespimycin	0.832281
Motesanib	0.386469
KU-55933	0.152811
Elesclomol	0.8
Afatinib	0.482772
Vismodegib	0.423539
Staurosporine	0.423539
Elephantin	0.00493962
BX795	0.8
NU7441	0.318364
SL0101	0.8
Doramapimod	0.125948
Fludarabine	0.00570351
Wee1 Inhibitor	0.0529293
Nutlin-3a (-)	0.351399
CDK9_5576	0.00683312
PD173074	0.756873
ZM447439	0.832281
Alisertib	0.935092
RO-3306	0.0893346
MK-2206	0.0772715
Palbociclib	0.732194
Dactolisib	0.495846
Pictilisib	0.258445
AZD8055	0.539299
PD0325901	0.707781
SB590885	0.590468
Selumetinib	0.438503
CCT007093	0.423539
Obatoclax Mesylate	0.337821
EHT-1864	0.183697
Avagacestat	0.423539
Tamoxifen	0.00761057
Dasatinib	0.503447
Paclitaxel	0.181577
Crizotinib	0.404757
Rapamycin	0.20538
Sorafenib	0.733861
BI-2536	0.41336
CDK9_5038	0.00911464
Teniposide	0.00987482
BMS-536924	0.838409
GSK1904529A	0.659844
Tozasertib	0.2
PF-4708671	1
PRIMA-1MET	0.510219
Serdemetan	0.781797
TW 37	0.128205
Erlotinib	0.540078
CCT-018159	0.4
Rucaparib	0.683657
Niraparib	0.762592
MK-1775	0.194929
JNK Inhibitor VIII	0.0102773
Gemcitabine	0.0570297
Bortezomib	0.945813
GSK269962A	0.8
SB505124	0.8
Entospletinib	0.0108956
Fulvestrant	0.350545
EPZ004777	0.334626
YK-4-279	0.149706
Piperlongumine	0.4
Daporinad	0.73044
ML323	0.0121776
AZ960	0.443785
Talazoparib	0.140064
XAV939	0.762592
Trametinib	0.636362
Dabrafenib	0.351399
Temozolomide	0.0831309
Bleomycin (50 uM)	0.967417
AZD5438	0.076919
Camptothecin	0.0125923
AZD2014	0.561291
AZD1208	0.331405
AZD1332	0.532545
SN-38	0.0717442
Bicalutamide	0.8
Ruxolitinib	0.26036
Linsitinib	0.683657
Epirubicin	0.231307
Cyclophosphamide	0.658382
Pevonedistat	0.130894
Sapitinib	0.756873
Uprosertib	0.453798
LCL161	0.118083
Lapatinib	0.272657
Luminespib	0.386469
Alpelisib	0.935092
Taselisib	0.404757
EPZ5676	0.125948
SCH772984	0.883447
IWP-2	0.422759
Leflunomide	0.382453
GSK2801	0.682674
Bromosporine	0.65287
SGC-CBP30	0.412376
GSK-LSD1	0.934887
BDOCA000347a	0.0814293
BDF00022089a	0.345311
BDILV000379a	0.285441
Entinostat	0.510219
OSI-027	0.152811
Irinotecan	0.0125923
VE-822	0.872979
WZ4003	0.465379
CZC24832	0.292199
AZD5582	0.17918
GSK2606414	0.217127
PFI3	0.156701
PCI-34051	0.17918
615590	0.012799
I-BET-762	0.217127
RVX-208	0.402312
OTX015	0.557158
GSK343	0.748095
LY2109761	0.0135869
50869	0.0164317
PRT062607	0.533435
Ribociclib	0.28738
AGI-6780	0.146273
Picolinici-acid	0.191255
AZD5153	0.620867
Carmustine	0.0185537
Topotecan	0.0185537
Eg5_9814	0.171789
ERK_2440	0.0847612
ERK_6604	0.251712
Wnt-C59	0.0207019
AT13148	0.0215921
AZD5991	0.376588
PAK_5339	0.331405
TAF1_5496	0.0510899
IRAK4_4710	0.0229225
VSP34_8731	0.0696586
IGF1R_3801	0.948623
JAK_8517	0.880478
GSK2256098C	0.267097
GSK2276186C	0.285441
GSK2110183B	0.512486
GSK626616AC	0.460959
GSK3337463A	0.304591
GSK2830371A	0.623594
LMB_AB1	0.249556
LMB_AB2	0.366875
LMB_AB3	0.324548
AZD4547	0.339392
Ibrutinib	0.789843
Zoledronate	0.267097
Acetalax	0.373755
JAK1_8709	0.0229225
VE821	0.0261218
LJI308	0.02867
Mitoxantrone	0.0742045
Dactinomycin	0.163444
Cisplatin	0.0294965
Dinaciclib	0.0307354
Nelarabine	0.0612792
Dacarbazine	0.0891948
Romidepsin	0.539299
Vincristine	0.477307
123829	0.249556
765771	0.187268
123138	0.285441
Podophyllotoxin bromide	0.304591
LMP744	0.0329436
Dihydrorotenone	0.0814293
720427	0.14848
UNC0379	0.0329436
Gallibiscoquinazole	0.0891948
L-Oxonoreleagnine	0.136974
729189	0.173609
BMS-345541	0.0337952
743380	0.106446
AZD5363	0.0343916
150412	0.216857
Sinularin	0.0555296
LGK974	0.0379924
630600	0.324548
Mirin	0.0406741
776928	0.0742045
Schweinfurthin A	0.934887
BEN	0.902462
Sabutoclax	0.0684713
741909	0.0408399
OF-1	0.275975
MN-64	0.929231
KRAS (G12C) Inhibitor-12	0.156701
MG-132	0.659844
BDP-00009066	0.450872
Buparlisib	0.231307
Ulixertinib	0.366322
Venetoclax	0.35706
ABT737	0.339392
Afuresertib	0.130894
AGI-5198	0.35706
AZD3759	0.503447
IAP_5620	0.041102
AZD6738	0.517724
AZD8186	0.759632
Osimertinib	0.20538
Cediranib	0.658382
Ipatasertib	0.0529293
GDC0810	0.838409
ULK1_4989	0.041102
GSK2578215A	0.540078
I-BRD9	0.633913
Telomerase Inhibitor IX	0.562892
MIRA-1	0.0831309
NVP-ADW742	0.433204
P22077	0.918796
Savolitinib	0.865064
UMI-77	0.948623
WIKI4	0.89187
5-Fluorouracil	0.0413074
MIM1	0.651619
WEHI-539	0.909223
BPD-00008900	0.880478
N25720-51-A1	0.982865
N27922-53-1	0.561291
N30652-18-1	1
N29087-69-1	0.425262
HKMTI-1-005	0.806334
ICL-SIRT078	0.743702
UNC0638	0.838135
AGK2	0.368682
Foretinib	0.732194
BIBR-1532	0.613231
Pyridostatin	0.590468
AMG-319	0.117839
MK-8776	0.883447
Vinorelbine	0.70838
Mycophenolic acid	0.234007
Remodelin	0.878477
VX-11e	0.394049
GNE-317	0.0447233
AZ6102	0.474458
GSK591	0.495846
Sepantronium bromide	0.0447233
VTP-A	0.914475
VTP-B	0.590745
PBD-288	0.539299
POMHEX	0.623594
CT7033-2	0.187268
GSK-LSD1-2HCl	0.512486
5-azacytidine	0.65287
A-366	0.216857
CPI-637	0.345311
Bleomycin	0.0453339
AZD6482	1
667880	0.0453339
BMS-754807	0.404757
JQ1	0.613231
PFI-1	0.442808
IOX2	0.8
CHIR-99021	0.4
SGC0946	0.334626
GSK2830371	0.566774
THR-101	0.934887
THR-102	0.967417
THR-103	0.539299
ascorbate (vitamin C)	0.337821
glutathione	0.77012
alpha-lipoic acid	0.29949
N-acetyl cysteine	0.337821

## Sheet: SNRPB2
drug	p_value
PLX-4720	0.000467467
JNK Inhibitor VIII	0.0168982
Wee1 Inhibitor	0.00226912
Mirin	0.0445227
Obatoclax Mesylate	0.00552313
EPZ004777	0.0153415
Temozolomide	0.0168982
Wnt-C59	0.00867602
ML323	0.00066723
TAF1_5496	0.0120212
Fludarabine	0.0329436
Dihydrorotenone	0.0294965
667880	0.0164317
729189	0.0209023
OF-1	0.048664
AZD5363	0.0447233
Ipatasertib	0.0160496
GNE-317	0.0195882
MIRA-1	0.0448569
LJI308	0.0486855
GSK-LSD1-2HCl	0.0185537
AT13148	0.00226912

## Sheet: DDX46
drug	p_value
Camptothecin	0.143423
Vinblastine	0.747192
Cisplatin	0.743702
Cytarabine	0.425262
Docetaxel	0.647329
Methotrexate	0.83806
Tretinoin	1
Gefitinib	0.122185
Navitoclax	0.935092
Vorinostat	0.274293
Nilotinib	1
Refametinib	0.613231
Temsirolimus	0.218846
Olaparib	0.28738
Veliparib	0.152811
Bosutinib	0.806941
Lenalidomide	0.134472
Axitinib	0.503447
AZD7762	0.0916881
GW441756	0.28738
Lestaurtinib	0.386469
SB216763	0.857791
Tanespimycin	0.883447
Motesanib	0.244742
KU-55933	0.909223
Elesclomol	1
Afatinib	0.162646
Vismodegib	0.28738
Staurosporine	0.590468
PLX-4720	0.546121
BX795	0.4
NU7441	0.683657
SL0101	0.8
Doramapimod	0.613231
JNK Inhibitor VIII	0.28738
Wee1 Inhibitor	0.70838
Nutlin-3a (-)	0.0486524
Mirin	0.465379
PD173074	0.194929
ZM447439	0.162646
Alisertib	0.0413074
RO-3306	0.524567
MK-2206	0.28738
Palbociclib	0.987005
Dactolisib	0.811933
Pictilisib	0.568093
AZD8055	0.460959
PD0325901	0.590468
SB590885	0.318364
Selumetinib	0.64044
CCT007093	0.462556
Obatoclax Mesylate	0.571665
EHT-1864	0.00236356
Avagacestat	0.524567
5-Fluorouracil	0.935092
Dasatinib	0.258445
Paclitaxel	0.811933
Crizotinib	0.683657
Rapamycin	0.495846
Sorafenib	0.245085
BI-2536	0.683212
Irinotecan	0.231544
Oxaliplatin	0.292976
BMS-536924	0.00425025
GSK1904529A	0.524567
Tozasertib	0.2
PF-4708671	1
PRIMA-1MET	0.326477
Serdemetan	0.351399
TW 37	1
Erlotinib	0.170452
CCT-018159	0.8
Rucaparib	0.482772
Niraparib	0.422759
MK-1775	0.386469
Dinaciclib	0.363191
Gemcitabine	0.404757
Bortezomib	0.683212
GSK269962A	0.8
SB505124	1
Tamoxifen	0.0144949
Fulvestrant	0.469037
EPZ004777	0.503447
YK-4-279	0.70838
Piperlongumine	1
Daporinad	0.863307
BMS-345541	0.581369
AZ960	0.382453
Talazoparib	0.972891
XAV939	0.929231
Trametinib	0.613231
Dabrafenib	0.781797
Temozolomide	0.244742
Bleomycin (50 uM)	0.412376
AZD5438	0.310143
IAP_5620	0.504539
AZD2014	0.982865
AZD1208	0.145619
AZD1332	0.0367421
SN-38	0.442808
Bicalutamide	1
Ruxolitinib	0.087179
Linsitinib	0.0527061
Epirubicin	0.609829
Cyclophosphamide	0.305725
Pevonedistat	0.394049
Sapitinib	0.386469
Uprosertib	0.222353
LCL161	0.735626
Lapatinib	0.183697
Luminespib	0.334626
Alpelisib	0.707781
Taselisib	0.732194
EPZ5676	0.134472
SCH772984	0.857791
IWP-2	0.443785
Leflunomide	0.581369
GSK2801	0.77484
Bromosporine	0.712965
SGC-CBP30	0.623594
GSK-LSD1	0.436289
BDOCA000347a	0.126147
BDF00022089a	0.389233
BDILV000379a	0.967417
Entinostat	0.203901
OSI-027	0.546121
LGK974	0.0293398
VE-822	0.68266
WZ4003	0.326477
CZC24832	0.901045
AZD5582	0.872979
GSK2606414	1
PFI3	0.24535
PCI-34051	0.631173
Wnt-C59	0.326477
I-BET-762	0.735626
RVX-208	0.101727
OTX015	0.422759
GSK343	0.570799
ML323	0.0578875
Entospletinib	0.708972
PRT062607	0.217127
Ribociclib	1
AGI-6780	0.68266
Picolinici-acid	0.957504
AZD5153	0.846694
CDK9_5576	0.289776
CDK9_5038	0.561291
Eg5_9814	0.880478
ERK_2440	0.779995
ERK_6604	0.682954
IRAK4_4710	0.217176
JAK1_8709	0.045875
AZD5991	0.948623
PAK_5339	0.400494
TAF1_5496	0.779995
ULK1_4989	0.880478
VSP34_8731	0.045875
IGF1R_3801	0.0229225
JAK_8517	0.00370442
GSK2256098C	0.870194
GSK2276186C	0.934887
GSK2110183B	0.389233
GSK626616AC	0.345311
GSK3337463A	0.682674
GSK2830371A	0.743702
LMB_AB1	0.594884
LMB_AB2	0.77484
LMB_AB3	0.806334
AZD4547	0.259412
Ibrutinib	0.631173
Zoledronate	0.743702
Acetalax	0.0136498
Carmustine	1
Topotecan	0.412376
Teniposide	0.623594
Mitoxantrone	0.77484
Dactinomycin	0.789613
Bleomycin	0.436289
Fludarabine	0.512486
Nelarabine	0.0502224
Dacarbazine	0.486365
Romidepsin	0.389233
Vincristine	0.880478
123829	0.0891948
765771	0.304591
123138	0.201679
Podophyllotoxin bromide	0.967417
50869	0.712965
Dihydrorotenone	0.324548
720427	0.106446
667880	0.712965
Gallibiscoquinazole	0.0555296
L-Oxonoreleagnine	0.389233
729189	0.65287
741909	0.136974
743380	0.232812
Elephantin	0.743702
150412	0.512486
Sinularin	0.436289
615590	0.389233
630600	0.187268
LMP744	0.249556
776928	0.566774
Schweinfurthin A	0.436289
BEN	0.682674
Sabutoclax	0.17918
LY2109761	0.929231
OF-1	0.146273
MN-64	0.985829
KRAS (G12C) Inhibitor-12	0.762592
MG-132	0.781797
BDP-00009066	0.270299
Buparlisib	0.149706
Ulixertinib	0.962782
Venetoclax	0.658382
ABT737	0.113922
Afuresertib	0.0674878
AGI-5198	0.972891
AZD3759	0.404757
AZD5363	0.0574682
AZD6738	0.170452
AZD8186	0.0261218
Osimertinib	0.20538
Cediranib	0.0375895
Ipatasertib	0.140064
GDC0810	0.130894
GNE-317	0.495846
GSK2578215A	0.759632
I-BRD9	0.865064
Telomerase Inhibitor IX	0.811933
MIRA-1	0.134472
NVP-ADW742	0.0215921
P22077	0.70838
Savolitinib	0.35706
UMI-77	0.400494
WIKI4	0.305725
Sepantronium bromide	0.733861
MIM1	0.532545
WEHI-539	0.206643
BPD-00008900	0.620867
N25720-51-A1	0.331405
N27922-53-1	0.682954
N30652-18-1	0.982865
N29087-69-1	0.948623
HKMTI-1-005	0.65287
ICL-SIRT078	0.870194
UNC0638	0.967417
AGK2	0.482772
Foretinib	0.0448569
BIBR-1532	0.172939
Pyridostatin	0.857791
AMG-319	0.987005
MK-8776	0.707781
Vinorelbine	0.811933
Mycophenolic acid	0.450872
Remodelin	0.004662
VX-11e	0.453574
LJI308	0.0986874
AZ6102	0.453574
GSK591	0.562892
VE821	0.759632
VTP-A	0.11207
VTP-B	0.532545
PBD-288	1
POMHEX	0.366875
CT7033-2	0.366875
GSK-LSD1-2HCl	0.65287
5-azacytidine	0.304591
A-366	0.486365
CPI-637	0.743702
UNC0379	0.934887
AZD6482	0.4
AT13148	0.35706
BMS-754807	0.0486524
JQ1	0.636362
PFI-1	0.546121
IOX2	0.4
CHIR-99021	0.2
SGC0946	0.0168982
GSK2830371	0.216857
THR-101	0.77484
THR-102	0.436289
THR-103	0.682674
ascorbate (vitamin C)	0.494536
glutathione	0.29949
alpha-lipoic acid	0.216443
N-acetyl cysteine	0.0717352

## Sheet: CFAP20
drug	p_value
TW 37	0.0378788
AZD2014	0.0202499
Leflunomide	0.0307354
MG-132	0.0320197

## Sheet: RBMX2
drug	p_value
Refametinib	0.0349002
Bosutinib	0.0168982
AZD7762	0.00539357
Alisertib	0.0060271
Selumetinib	0.0342929
Avagacestat	0.0185876
Crizotinib	0.0448569
BMS-536924	0.00605991
TW 37	0.0110723
AZ960	0.0108956
Trametinib	0.0413074
Uprosertib	0.00914777
Luminespib	0.02685
AZD5582	0.0229059
IGF1R_3801	0.0229225
AZD6738	0.0144949
NVP-ADW742	0.0177441
Foretinib	0.00833927
VX-11e	0.02867
BMS-754807	0.0060271
JQ1	0.0125923

## Sheet: PPWD1
drug	p_value
Bosutinib	0.0413074
Obatoclax Mesylate	0.00721209
Dasatinib	0.0379924
BMS-536924	0.0343916
Bromosporine	0.026354
PBD-288	0.0164317
SGC0946	0.0293398
